# Supplementary material for: Factors Influencing Duration of Breastfeeding: Insights from a Prospective Study of Maternal Health Literacy and Obstetric Practices
Source: Nutrients. 2024 Feb 28;16(5):690. doi: 10.3390/nu16050690 (PMC10933905; doi:10.3390/nu16050690)
Supplement: Supplementary file 1 [file nutrients-16-00690-s001.zip]

Archive with 1 entries (1 files):
- nutrients-2888762-supplementary.pdf
